# Supplementary material for: Exploring physician agency under demand‐side cost sharing—An experimental approach
Source: Health Econ. 2022 Apr 3;31(6):1202–27. doi: 10.1002/hec.4489 (PMC9325440; doi:10.1002/hec.4489)
Supplement: Supplementary file 1 — Supporting Information S1 [file HEC-31-1202-s002.do]

clear all
use "dscs.dta", clear
drop if c1==""

* Table 2
tab gender, missing
tab age, missing
tab studyyear, missing

* prep for estimation of Model 1-4
reshape long c x11 x21 x31 x12 x22 x32 choice_set, i(id) j(task)
egen occasion = group (id task)
reshape long x1 x2 x3, i(occasion) j(alternatives)
gen decision = .
replace decision = 1 if alternatives == 1 & c == "A"
replace decision = 1 if alternatives == 2 & c == "B"
replace decision = 0 if alternatives == 1 & c == "B"
replace decision = 0 if alternatives == 2 & c == "A"
label variable x1 "Physician profit"
label variable x2 "Patient health benefit"
label variable x3 "Patient consumption"
drop if c==""
* rescale all variables
gen sx1=x1/10
gen sx2=x2/10
gen sx3=x3/10

gen sx2sq=sx2*sx2
gen sx1sq=sx1*sx1
gen sx3sq=sx3*sx3

gen sx1x2=sx1*sx2
gen sx2x3=sx2*sx3
gen sx1x3=sx1*sx3

gen nsx2sq=-sx2sq
gen nsx1sq=-sx1sq
gen nsx3sq=-sx3sq


* Model 1 in Table 3
clogit decision sx1 sx2 sx3, group(occasion) vce(cluster id)
estat ic 

* To check whether medical students put the same weight on health benefit and patient consumption, we conduct a likelihood ratio test.
clogit decision sx1 sx2 sx3, group(occasion)
estimates store A
constraint 1 sx2=sx3
clogit decision sx1 sx2 sx3, group(occasion) constraint(1)
estimates store B
lrtest A B

* Model 2 in Table 3
clogit decision sx1 sx2 sx3 sx1x2 sx2x3 sx1x3 sx1sq sx2sq sx3sq, group(occasion) vce(cluster id)
estat ic 

* Model 3 in Table 3
* Find the optimal number of classes
forvalues c=2/5{
lclogit decision sx1 sx2 sx3, id(id) group(occasion) ncl(`c') seed(1234567890)
matrix b = e(b)
matrix ic = nullmat(ic) \ `e(nclasses)', `e(ll)', `=colsof(b)', `e(caic)', `e(bic)'
}
matrix colnames ic = "Classes" "LLF" "Nparam" "AIC" "BIC"
matlist ic, name(columns)
* estimation 
lclogit2 decision, group(occasion) id(id) nclasses(4) rand(sx1 sx2 sx3) seed(1234)
matrix start = e(b)
lclogitml2 decision, group(occasion) id(id) nclasses(4) rand(sx1 sx2 sx3) from(start) vce(cluster id)
estat ic 

* Model 4 in Table 4
mixlogit decision, group(occasion) id(id) rand(sx1x2 sx2x3 sx1x3 sx1 sx2 sx3 nsx1sq nsx2sq nsx3sq) ln(6) cluster(id) nrep(3000)
estimates save model_4_mixlogit
estimates use model_4_mixlogit
eststo mean_med_sd:  ///
nlcom (mean_sx1: exp([Mean]_b[sx1] + 0.5*[SD]_b[sx1]^2)) ///
		(med_sx1: exp([Mean]_b[sx1])) ///
		(sd_sx1:  exp([Mean]_b[sx1] + 0.5*[SD]_b[sx1]^2) * sqrt(exp([SD]_b[sx1]^2)-1)) ///
		(mean_sx2: exp([Mean]_b[sx2] + 0.5*[SD]_b[sx2]^2)) ///
		(med_sx2: exp([Mean]_b[sx2])) ///
		(sd_sx2:  exp([Mean]_b[sx2] + 0.5*[SD]_b[sx2]^2) * sqrt(exp([SD]_b[sx2]^2)-1)) ///
		(mean_sx3: exp([Mean]_b[sx3] + 0.5*[SD]_b[sx3]^2)) ///
		(med_sx3: exp([Mean]_b[sx3])) ///
		(sd_sx3:  exp([Mean]_b[sx3] + 0.5*[SD]_b[sx3]^2) * sqrt(exp([SD]_b[sx3]^2)-1)) ///
		(mean_sx1sq: -exp([Mean]_b[nsx1sq] + 0.5*[SD]_b[nsx1sq]^2)) ///
		(med_sx1sq: -exp([Mean]_b[nsx1sq])) ///
		(sd_sx1sq:  exp([Mean]_b[nsx1sq] + 0.5*[SD]_b[nsx1sq]^2) * sqrt(exp([SD]_b[nsx1sq]^2)-1)) ///
		(mean_sx2sq: -exp([Mean]_b[nsx2sq] + 0.5*[SD]_b[nsx2sq]^2)) ///
		(med_sx2sq: -exp([Mean]_b[nsx2sq])) ///
		(sd_sx2sq:  exp([Mean]_b[nsx2sq] + 0.5*[SD]_b[nsx2sq]^2) * sqrt(exp([SD]_b[nsx2sq]^2)-1)) ///
		(mean_sx3sq: -exp([Mean]_b[nsx3sq] + 0.5*[SD]_b[nsx3sq]^2)) ///
		(med_sx3sq: -exp([Mean]_b[nsx3sq])) ///
		(sd_sx3sq:  exp([Mean]_b[nsx3sq] + 0.5*[SD]_b[nsx3sq]^2) * sqrt(exp([SD]_b[nsx3sq]^2)-1)), post


* Post estimation (Table 5, 6 and Appendix C, D) base on Model 4
set obs 100000
estimates use model_4_mixlogit
set seed 123456
gen profit= .
gen health= .
gen consumption= .
forv i = 15(5)25{
replace profit= `i'
	forv j = 15(5)25{
	replace health= `j'
		forv k = 15(5)25{
		replace consumption= `k'
		gen dudx1_`i'`j'`k' = -2*exp(rnormal([Mean]_b[nsx1sq],abs([SD]_b[nsx1sq])))*profit/10 + rnormal([Mean]_b[sx1x2],abs([SD]_b[sx1x2]))*health/10 + rnormal([Mean]_b[sx1x3],abs([SD]_b[sx1x3]))*consumption/10 + exp(rnormal([Mean]_b[sx1],abs([SD]_b[sx1])))
		gen dudx2_`i'`j'`k' = -2*exp(rnormal([Mean]_b[nsx2sq],abs([SD]_b[nsx2sq])))*health/10 + rnormal([Mean]_b[sx1x2],abs([SD]_b[sx1x2]))*profit/10 + rnormal([Mean]_b[sx2x3],abs([SD]_b[sx2x3]))*consumption/10 + exp(rnormal([Mean]_b[sx2],abs([SD]_b[sx2])))
		gen dudx3_`i'`j'`k' = -2*exp(rnormal([Mean]_b[nsx3sq],abs([SD]_b[nsx3sq])))*consumption/10 + rnormal([Mean]_b[sx2x3],abs([SD]_b[sx2x3]))*health/10+ rnormal([Mean]_b[sx1x3],abs([SD]_b[sx1x3]))*profit/10 + exp(rnormal([Mean]_b[sx3],abs([SD]_b[sx3])))
		gen alpha1_`i'`j'`k'= dudx2_`i'`j'`k'/dudx1_`i'`j'`k'
		gen alpha2_`i'`j'`k'= dudx3_`i'`j'`k'/dudx1_`i'`j'`k'
		gen alpha3_`i'`j'`k'= dudx2_`i'`j'`k'/dudx3_`i'`j'`k'
		}
}
}

sum dudx*, det
sum alpha*, det


* Appendix A: Identification
use "dscs.dta", clear
egen pickone=tag(task block alternatives)
keep if pickone==1
egen case=group(block task)
keep task block alternatives sx* picko* case
reshape wide sx1 sx2 sx3 sx2sq sx1sq sx3sq sx1x2 sx2x3 sx1x3, i( case) j( alternatives)

gen delta1=sx11-sx12 
gen delta2=sx21-sx22  
gen delta3=sx31-sx32 
gen delta4=sx2sq1-sx2sq2 
gen delta5=sx1sq1-sx1sq2 
gen delta6=sx3sq1-sx3sq2 
gen delta7=sx1x21-sx1x22 
gen delta8=sx2x31-sx2x32 
gen delta9=sx1x31-sx1x32 

* Check four blocks one at a time
keep if block==1
*keep if block==2
*keep if block==3
*keep if block==4

* Check the first 9 tasks (and last 9 tasks)
keep in 1/9
*keep in 15/23
  
mkmat delta* ,matrix(X)
matrix list X
di det(X) // We observe the determinant is different from zero.
